# Supplementary material for: Not taught in medical school but needed for the clinical job – leadership, communication and career management skills for final year medical students
Source: BMC Med Educ. 2024 Oct 11;24:1126. doi: 10.1186/s12909-024-06091-w (PMC11468378; doi:10.1186/s12909-024-06091-w)
Supplement: Supplementary file 1 — Supplementary Material 1 [file 12909_2024_6091_MOESM1_ESM.xlsx]

## Sheet: Sheet
respondent_id	collector_id	date_created	date_modified	Complete datasets	What rotation are you currently in?	Do you feel sufficiently prepared regarding the following demands of your upcoming residency?					How important is the following communication skill for your later clinical work?				How important is the following leadership skill for your later clinical work?					How important is the following career management skill for your later clinical work?					Were you trained in the following communication skills during medical school?				Were you trained in the following leadership skills during medical school?					Were you trained in the following career management skills during medical school?					Would you have been interested in an accompanying course during your medical studies that covered the aforementioned subject areas?	Which soft skills topics should be included in such a course?					Which topics on leadership skills should be included in such a course?
					Response	Medical knowledge	Practical skills	Communication skills	Team leadership	Conflict management	Interprofessional communication	Conflict management	Giving/receiving feedback	Breaking bad news	Team leadership	Time management	Stress management	Error culture	Dealing with hierarchies	Planning of individual training	Compatibility of work and family	Medical law	Employment law	Dealing with extra non-medical assignments	Interprofessional communication	Conflict management	Giving/receiving feedback	Breaking bad news	Team leadership	Time management	Stress management	Error culture	Dealing with hierarchies	Planning of individual training	Compatibility of work and family	Employment law	Medical law	Dealing with extra non-medical assignments	Response	Interprofessional communication	Conflict management	Giving/receiving feedback	Breaking bad news	None	Team leadership	Time management	Stress management	Error culture	Dealing with hierarchies
118328967183	450472375	2023-05-25 18:49:39	2023-05-25 18:56:30	1	1st tertial	Neutral.	Disagree.	Stronlgy agree.	Strongly agree.	Agree.	Very important.	Very important.	Very important.	Very important.	Important.	Very important.	Very important.	Very important.	Important.	Neutral.	Very important.	Neutral.	Very important.	Unimportant.	Poorly.	Poorly.	Well.	Well.	Very poorly.	Very poorly.	Very poorly.	Well.	Pooly.	Poorly.	Very poorly.	Very well.	Well.	Neutral.	Interested.	Interprofessional communication	Conflict management	Giving/receiving feedback	Breaking bad news			Time management	Stress management	Error culture
118323923238	450472375	2023-05-19 14:45:41	2023-05-19 14:55:19	1	2nd tertial	Neutral.	Agree.	Agree.	Agree	Agree.	Very important.	Very important.	Very important.	Very important.	Important.	Very important.	Very important.	Very important.	Important.	Important.	Very important.	Very important.	Very important.	Important.	Poorly.	Poorly.	Poorly.	Well.	Poorly.	Well.	Pooly.	Poorly.	Pooly.	Poorly.	Very poorly.	Well.	Well.	Neutral.	Uninterested.									Error culture
118321483939	450472375	2023-05-17 09:31:29	2023-05-17 09:35:16	1	2nd tertial	Neutral.	Neutral.	Stronlgy agree.	Strongly agree.	Neutral.	Very important.	Very important.	Very important.	Very important.	Very important.	Very important.	Very important.	Very important.	Very important.	Very important.	Very important.	Very important.	Very important.	Very important.	Well.	Well.	Very well.	Well.	Very poorly.	Very poorly.	Very poorly.	Very poorly.	Very poorly.	Very poorly.	Very poorly.	Neutral.	Well.	Very poorly.	Very interested.	Interprofessional communication	Conflict management	Giving/receiving feedback	Breaking bad news	None	Team leadership	Time management	Stress management	Error culture	Dealing with hierarchies
118320338819	450472375	2023-05-16 08:00:55	2023-05-16 08:07:06	1	1st tertial	Agree.	Agree.	Stronlgy agree.	Strongly agree.	Disagree.	Very important.	Very important.	Very important.	Very important.	Very important.	Very important.	Very important.	Very important.	Very important.	Very important.	Very important.	Very important.	Very important.	Very important.	Well.	Well.	Well.	Well.	Well.	Well.	Pooly.	Neutral.	Neutral.	Well.	Neutral.	Well.	Well.	Neutral.	Interested.	Interprofessional communication	Conflict management	Giving/receiving feedback	Breaking bad news		Team leadership	Time management	Stress management	Error culture	Dealing with hierarchies
118317500477	450472375	2023-05-12 09:45:04	2023-05-12 09:49:26	1	2nd tertial	Disagree.	Neutral.	Agree.	Agree	Neutral.	Very important.	Very important.	Very important.	Very important.	Neutral.	Important.	Very important.	Very important.	Very important.	Very important.	Very important.	Neutral.	Neutral.	Neutral.	Very poorly.	Very poorly.	Very poorly.	Neutral.	Very poorly.	Very poorly.	Very poorly.	Very poorly.	Very poorly.	Very poorly.	Very poorly.	Poorly.	Well.	Very poorly.	Interested.	Interprofessional communication	Conflict management	Giving/receiving feedback				Time management	Stress management	Error culture	Dealing with hierarchies
118315359421	450472375	2023-05-10 13:20:34	2023-05-10 13:23:58	1	1st tertial	Agree.	Disagree.	Neutral.	Agree	Agree.	Very important.	Very important.	Very important.	Very important.	Very important.	Very important.	Very important.	Very important.	Very important.	Very important.	Important.	Important.	Important.	Important.	Poorly.	Poorly.	Well.	Very poorly.	Poorly.	Poorly.	Very poorly.	Poorly.	Very poorly.	Very poorly.	Very poorly.	Very poorly.	Well.	Very poorly.	Very interested.	Interprofessional communication	Conflict management		Breaking bad news			Time management	Stress management	Error culture	Dealing with hierarchies
118314237351	450472375	2023-05-09 08:25:21	2023-05-09 08:29:39	1	1st tertial	Agree.	Disagree.	Disagree.	Disagree.	Disagree.	Important.	Important.	Very important.	Important.	Important.	Very important.	Very important.	Important.	Important.	Important.	Very important.	Neutral.	Neutral.	Important.	Poorly.	Very poorly.	Neutral.	Well.	Poorly.	Poorly.	Pooly.	Poorly.	Very poorly.	Very poorly.	Very poorly.	Neutral.	Neutral.	Very poorly.	Very interested.	Interprofessional communication	Conflict management					Time management	Stress management	Error culture	Dealing with hierarchies
118313101722	450472375	2023-05-07 21:16:53	2023-05-07 21:20:20	1	1st tertial	Neutral.	Neutral.	Agree.	Agree	Agree.	Very important.	Very important.	Very important.	Very important.	Very important.	Very important.	Very important.	Very important.	Very important.	Very important.	Very important.	Neutral.	Neutral.	Important.	Well.	Neutral.	Neutral.	Well.	Poorly.	Very poorly.	Very poorly.	Poorly.	Pooly.	Poorly.	Pooly.	Very poorly.	Poorly.	Neutral.	Very interested.	Interprofessional communication	Conflict management	Giving/receiving feedback	Breaking bad news		Team leadership	Time management	Stress management	Error culture	Dealing with hierarchies
118313068215	450472375	2023-05-07 19:39:01	2023-05-07 19:44:24	1	1st tertial	Disagree.	Disagree.	Disagree.	Agree	Agree.	Very important.	Very important.	Very important.	Very important.	Important.	Very important.	Very important.	Very important.	Very important.	Very important.	Very important.	Very important.	Very important.	Very important.	Neutral.	Well.	Well.	Neutral.	Well.	Well.	Neutral.	Neutral.	Neutral.	Poorly.	Pooly.	Well.	Well.	Very poorly.	Very interested.	Interprofessional communication	Conflict management					Time management	Stress management
118312476080	450472375	2023-05-06 07:44:30	2023-05-06 07:51:59	1	1st tertial	Disagree.	Disagree.	Neutral.	Agree	Disagree.	Very important.	Very important.	Important.	Very important.	Important.	Important.	Important.	Very important.	Important.	Neutral.	Very important.	Very important.	Very important.	Unimportant.	Poorly.	Neutral.	Poorly.	Neutral.	Poorly.	Poorly.	Well.	Poorly.	Very poorly.	Poorly.	Very poorly.	Neutral.	Neutral.	Poorly.	Very interested.	Interprofessional communication	Conflict management	Giving/receiving feedback	Breaking bad news		Team leadership			Error culture	Dealing with hierarchies
118311105674	450472375	2023-05-04 18:04:21	2023-05-04 18:07:07	1	1st tertial	Neutral.	Strongly disagree.	Disagree.	Neutral.	Disagree.	Very important.	Very important.	Very important.	Very important.	Important.	Important.	Very important.	Very important.	Neutral.	Neutral.	Unimportant.	Important.	Very important.	Neutral.	Poorly.	Poorly.	Neutral.	Well.	Very poorly.	Very poorly.	Very poorly.	Very poorly.	Pooly.	Poorly.	Very poorly.	Very poorly.	Poorly.	Very poorly.	Very interested.	Interprofessional communication	Conflict management	Giving/receiving feedback	Breaking bad news				Stress management	Error culture
118310885788	450472375	2023-05-04 14:25:16	2023-05-04 14:32:15	1	2nd tertial	Disagree.	Disagree.	Agree.	Agree	Disagree.	Very important.	Very important.	Important.	Important.	Important.	Very important.	Very important.	Very important.	Very important.	Important.	Very important.	Important.	Important.	Important.	Poorly.	Poorly.	Well.	Well.	Very poorly.	Poorly.	Pooly.	Poorly.	Very poorly.	Very poorly.	Very poorly.	Well.	Well.	Poorly.	Very interested.	Interprofessional communication	Conflict management	Giving/receiving feedback	Breaking bad news			Time management	Stress management	Error culture
118310863135	450472375	2023-05-04 13:57:52	2023-05-04 14:02:07	1	1st tertial	Neutral.	Neutral.	Agree.	Agree	Agree.	Very important.	Very important.	Important.	Important.	Important.	Important.	Important.	Very important.	Very important.	Very important.	Very important.	Important.	Important.	Very unimportant.	Very poorly.	Poorly.	Neutral.	Well.	Poorly.	Poorly.	Pooly.	Neutral.	Very poorly.	Very poorly.	Very poorly.	Neutral.	Poorly.	Poorly.	Uninterested.	Interprofessional communication							Stress management		Dealing with hierarchies
118310587117	450472375	2023-05-04 05:12:14	2023-05-04 05:15:47	1	1st tertial	Agree.	Disagree.	Disagree.	Agree	Disagree.	Very important.	Very important.	Very important.	Important.	Very important.	Very important.	Very important.	Very important.	Very important.	Important.	Very important.	Unimportant.	Important.	Very important.	Poorly.	Poorly.	Poorly.	Well.	Poorly.	Well.	Pooly.	Poorly.	Pooly.	Poorly.	Pooly.	Poorly.	Poorly.	Poorly.	Interested.	Interprofessional communication	Conflict management	Giving/receiving feedback			Team leadership	Time management	Stress management	Error culture
118310420739	450472375	2023-05-04 00:06:28	2023-05-04 00:12:45	1	1st tertial	Agree.	Disagree.	Disagree.	Disagree.	Disagree.	Very important.	Very important.	Very important.	Very important.	Important.	Very important.	Very important.	Very important.	Important.	Important.	Very important.	Important.	Important.	Very important.	Poorly.	Neutral.	Poorly.	Well.	Very poorly.	Very poorly.	Pooly.	Well.	Very poorly.	Very poorly.	Pooly.	Well.	Well.	Poorly.	Very interested.	Interprofessional communication	Conflict management	Giving/receiving feedback	Breaking bad news		Team leadership	Time management	Stress management	Error culture	Dealing with hierarchies
118310057383	450472375	2023-05-03 17:56:24	2023-05-03 18:00:36	1	2nd tertial	Neutral.	Disagree.	Disagree.	Agree	Agree.	Very important.	Important.	Very important.	Important.	Important.	Important.	Very important.	Important.	Unimportant.	Important.	Important.	Important.	Important.	Important.	Neutral.	Neutral.	Well.	Poorly.	Neutral.	Very well.	Well.	Well.	Pooly.	Neutral.	Pooly.	Neutral.	Neutral.	Well.	Interested.	Interprofessional communication	Conflict management	Giving/receiving feedback	Breaking bad news		Team leadership	Time management	Stress management	Error culture
118309959055	450472375	2023-05-03 16:38:16	2023-05-03 16:41:13	1	2nd tertial	Agree.	Disagree.	Disagree.	Agree	Disagree.	Very important.	Very important.	Very important.	Very important.	Important.	Important.	Important.	Important.	Neutral.	Very important.	Very important.	Important.	Important.	Neutral.	Poorly.	Poorly.	Neutral.	Very poorly.	Poorly.	Poorly.	Pooly.	Poorly.	Pooly.	Poorly.	Neutral.	Poorly.	Poorly.	Poorly.	Very interested.		Conflict management		Breaking bad news				Stress management	Error culture
118309871551	450472375	2023-05-03 15:27:19	2023-05-03 15:33:41	1	1st tertial	Neutral.	Disagree.	Agree.	Agree	Disagree.	Very important.	Very important.	Very important.	Very important.	Very important.	Very important.	Very important.	Very important.	Very important.	Important.	Important.	Important.	Important.	Unimportant.	Very poorly.	Well.	Very poorly.	Well.	Very poorly.	Poorly.	Very poorly.	Poorly.	Pooly.	Very poorly.	Very poorly.	Neutral.	Neutral.	Poorly.	Very interested.	Interprofessional communication	Conflict management	Giving/receiving feedback	Breaking bad news		Team leadership	Time management	Stress management	Error culture	Dealing with hierarchies
118309836257	450472375	2023-05-03 14:59:27	2023-05-03 15:03:06	1	1st tertial	Agree.	Disagree.	Agree.	Agree	Neutral.	Very important.	Very important.	Important.	Very important.	Neutral.	Important.	Very important.	Very important.	Important.	Neutral.	Important.	Important.	Neutral.	Neutral.	Poorly.	Well.	Well.	Well.	Poorly.	Well.	Pooly.	Poorly.	Neutral.	Very poorly.	Pooly.	Well.	Well.	Neutral.	Neutral	Interprofessional communication						Time management	Stress management	Error culture	Dealing with hierarchies
118309819558	450472375	2023-05-03 14:44:58	2023-05-03 14:50:35	1	1st tertial	Disagree.	Strongly disagree.	Stronlgy agree.	Strongly agree.	Agree.	Very important.	Very important.	Very important.	Very important.	Very important.	Very important.	Very important.	Very important.	Very important.	Very important.	Very important.	Very important.	Very important.	Very important.	Poorly.	Well.	Very well.	Very well.	Well.	Very poorly.	Very poorly.	Very poorly.	Very poorly.	Very poorly.	Very poorly.	Neutral.	Well.	Very poorly.	Very interested.	Interprofessional communication	Conflict management	Giving/receiving feedback			Team leadership	Time management	Stress management	Error culture	Dealing with hierarchies
118309751436	450472375	2023-05-03 13:33:49	2023-05-03 13:39:01	1	1st tertial	Agree.	Agree.	Agree.	Strongly agree.	Agree.	Important.	Very important.	Important.	Very important.	Important.	Very important.	Very important.	Very important.	Important.	Important.	Very important.	Very important.	Very important.	Unimportant.	Well.	Well.	Well.	Well.	Poorly.	Very poorly.	Very poorly.	Poorly.	Pooly.	Poorly.	Pooly.	Well.	Well.	Neutral.	Interested.	Interprofessional communication	Conflict management					Time management	Stress management	Error culture	Dealing with hierarchies
118309725758	450472375	2023-05-03 12:58:03	2023-05-03 13:00:46	1	2nd tertial	Disagree.	Neutral.	Agree.	Strongly agree.	Neutral.	Very important.	Very important.	Very important.	Important.	Unimportant.	Very important.	Very important.	Very important.	Important.	Important.	Important.	Neutral.	Neutral.	Neutral.	Very poorly.	Very poorly.	Poorly.	Well.	Very poorly.	Very poorly.	Very poorly.	Very poorly.	Very poorly.	Very poorly.	Very poorly.	Poorly.	Poorly.	Very poorly.	Interested.	Interprofessional communication	Conflict management	Giving/receiving feedback	Breaking bad news			Time management	Stress management	Error culture	Dealing with hierarchies
118309664530	450472375	2023-05-03 11:08:31	2023-05-03 11:57:55	1	1st tertial	Agree.	Disagree.	Agree.	Neutral.	Neutral.	Very important.	Very important.	Very important.	Very important.	Important.	Important.	Very important.	Very important.	Very important.	Important.	Very important.	Important.	Very important.	Important.	Very poorly.	Very poorly.	Neutral.	Neutral.	Very poorly.	Very poorly.	Very poorly.	Very poorly.	Very poorly.	Very poorly.	Very poorly.	Poorly.	Poorly.	Very poorly.	Very interested.		Conflict management	Giving/receiving feedback						Error culture	Dealing with hierarchies
118309674067	450472375	2023-05-03 11:26:08	2023-05-03 11:35:04	1	2nd tertial	Neutral.	Agree.	Agree.	Agree	Neutral.	Very important.	Important.	Very important.	Important.	Important.	Very important.	Very important.	Very important.	Very important.	Very important.	Neutral.	Neutral.	Neutral.	Important.	Poorly.	Poorly.	Poorly.	Poorly.	Very poorly.	Poorly.	Pooly.	Neutral.	Pooly.	Very poorly.	Well.	Poorly.	Neutral.	Poorly.	Interested.		Conflict management				Team leadership	Time management	Stress management	Error culture	Dealing with hierarchies
118309665865	450472375	2023-05-03 11:11:00	2023-05-03 11:26:54	1	1st tertial	Agree.	Disagree.	Stronlgy agree.	Strongly agree.	Strongly agree.	Neutral.	Neutral.	Neutral.	Neutral.	Neutral.	Important.	Important.	Important.	Important.	Important.	Important.	Important.	Important.	Very important.	Very well.	Very well.	Very well.	Very well.	Neutral.	Neutral.	Neutral.	Poorly.	Pooly.	Very poorly.	Very poorly.	Poorly.	Poorly.	Very poorly.	Uninterested.										Dealing with hierarchies
118309666283	450472375	2023-05-03 11:11:51	2023-05-03 11:16:34	1	1st tertial	Agree.	Disagree.	Stronlgy agree.	Strongly agree.	Neutral.	Very important.	Very important.	Important.	Important.	Important.	Very important.	Very important.	Important.	Neutral.	Neutral.	Very important.	Unimportant.	Unimportant.	Unimportant.	Well.	Poorly.	Well.	Poorly.	Very poorly.	Poorly.	Very poorly.	Poorly.	Very poorly.	Very poorly.	Very poorly.	Neutral.	Neutral.	Very poorly.	Uninterested.					None		Time management	Stress management
118309668044	450472375	2023-05-03 11:15:08	2023-05-03 11:16:26	0	1st tertial	Agree.	Disagree.	Disagree.	Disagree.	Strongly disagree.	Very important.	Very important.	Very important.	Important.	Very important.	Very important.	Very important.	Very important.	Very important.	Important.	Very important.	Important.	Important.	Neutral.
118309663507	450472375	2023-05-03 11:06:30	2023-05-03 11:10:40	1	1st tertial	Neutral.	Disagree.	Disagree.	Agree	Disagree.	Very important.	Very important.	Important.	Very important.	Important.	Very important.	Very important.	Very important.	Unimportant.	Neutral.	Very important.	Important.	Very important.	Important.	Well.	Poorly.	Very poorly.	Well.	Very poorly.	Very poorly.	Very poorly.	Very poorly.	Very poorly.	Very poorly.	Very poorly.	Poorly.	Neutral.	Very poorly.	Interested.	Interprofessional communication	Conflict management		Breaking bad news		Team leadership	Time management	Stress management
118309650705	450472375	2023-05-03 10:42:23	2023-05-03 10:45:40	1	1st tertial	Disagree.	Disagree.	Agree.	Strongly agree.	Agree.	Very important.	Very important.	Very important.	Very important.	Important.	Very important.	Very important.	Very important.	Important.	Important.	Very important.	Important.	Very important.	Important.	Well.	Well.	Very well.	Well.	Very poorly.	Poorly.	Pooly.	Poorly.	Very poorly.	Very poorly.	Pooly.	Poorly.	Poorly.	Very poorly.	Very interested.	Interprofessional communication	Conflict management		Breaking bad news			Time management	Stress management	Error culture
118309648900	450472375	2023-05-03 10:39:18	2023-05-03 10:43:13	1	1st tertial	Neutral.	Disagree.	Agree.	Agree	Agree.	Very important.	Very important.	Very important.	Very important.	Very important.	Very important.	Very important.	Very important.	Very important.	Very important.	Very important.	Very important.	Very important.	Very important.	Poorly.	Well.	Neutral.	Well.	Poorly.	Well.	Well.	Neutral.	Very poorly.	Very poorly.	Very poorly.	Well.	Well.	Very poorly.	Very interested.	Interprofessional communication	Conflict management	Giving/receiving feedback	Breaking bad news		Team leadership			Error culture	Dealing with hierarchies
118296137384	450472375	2023-04-17 13:54:00	2023-04-17 13:58:02	1	2nd tertial	Agree.	Agree.	Agree.	Strongly agree.	Agree.	Very important.	Very important.	Important.	Very important.	Important.	Very important.	Very important.	Very important.	Important.	Important.	Very important.	Very important.	Very important.	Neutral.	Neutral.	Neutral.	Very well.	Well.	Well.	Neutral.	Pooly.	Poorly.	Pooly.	Very poorly.	Very poorly.	Poorly.	Very poorly.	Neutral.	Interested.	Interprofessional communication	Conflict management				Team leadership	Time management	Stress management	Error culture	Dealing with hierarchies
118294095784	450472375	2023-04-14 08:34:09	2023-04-14 08:39:31	1	2nd tertial	Agree.	Neutral.	Agree.	Agree	Agree.	Very important.	Very important.	Very important.	Very important.	Very important.	Very important.	Very important.	Very important.	Important.	Important.	Important.	Unimportant.	Important.	Unimportant.	Poorly.	Poorly.	Very poorly.	Neutral.	Very poorly.	Very poorly.	Very poorly.	Poorly.	Very poorly.	Poorly.	Very poorly.	Poorly.	Well.	Very poorly.	Interested.		Conflict management	Giving/receiving feedback	Breaking bad news		Team leadership	Time management	Stress management	Error culture	Dealing with hierarchies
118292508557	450472375	2023-04-12 18:11:16	2023-04-12 18:15:18	1	2nd tertial	Agree.	Agree.	Stronlgy agree.	Strongly agree.	Strongly agree.	Important.	Important.	Important.	Important.	Very important.	Very important.	Very important.	Very important.	Very important.	Important.	Very important.	Important.	Important.	Important.	Very well.	Very well.	Very well.	Very well.	Very poorly.	Very poorly.	Very poorly.	Very well.	Very well.	Very poorly.	Very poorly.	Very poorly.	Very poorly.	Very poorly.	Neutral					None		Time management	Stress management	Error culture
118292255118	450472375	2023-04-12 13:50:56	2023-04-12 13:56:29	1	2nd tertial	Disagree.	Disagree.	Stronlgy agree.	Strongly agree.	Strongly agree.	Very important.	Neutral.	Important.	Very important.	Unimportant.	Very important.	Very important.	Very important.	Very important.	Important.	Important.	Very important.	Very important.	Very important.	Poorly.	Poorly.	Very well.	Very well.	Very poorly.	Very poorly.	Very poorly.	Very poorly.	Very poorly.	Very poorly.	Pooly.	Poorly.	Very poorly.	Very poorly.	Interested.							Time management	Stress management	Error culture
118292205181	450472375	2023-04-12 12:27:54	2023-04-12 12:31:25	1	2nd tertial	Neutral.	Neutral.	Agree.	Agree	Agree.	Very important.	Very important.	Very important.	Very important.	Very important.	Very important.	Very important.	Very important.	Very important.	Very important.	Very important.	Important.	Very important.	Unimportant.	Poorly.	Very poorly.	Neutral.	Poorly.	Poorly.	Poorly.	Pooly.	Poorly.	Pooly.	Poorly.	Pooly.	Neutral.	Neutral.	Poorly.	Very interested.	Interprofessional communication	Conflict management	Giving/receiving feedback	Breaking bad news		Team leadership	Time management	Stress management	Error culture	Dealing with hierarchies
118292091423	450472375	2023-04-12 08:48:06	2023-04-12 08:53:09	1	Final exam	Agree.	Strongly agree.	Stronlgy agree.	Strongly agree.	Agree.	Very important.	Important.	Important.	Very important.	Important.	Very important.	Important.	Very important.	Neutral.	Important.	Very important.	Neutral.	Neutral.	Neutral.	Very poorly.	Poorly.	Very poorly.	Poorly.	Very poorly.	Poorly.	Very poorly.	Very poorly.	Very poorly.	Poorly.	Very poorly.	Poorly.	Poorly.	Very poorly.	Neutral	Interprofessional communication			Breaking bad news			Time management
118291610700	450472375	2023-04-11 19:51:02	2023-04-11 19:56:33	1	2nd tertial	Agree.	Agree.	Disagree.	Disagree.	Disagree.	Very important.	Very important.	Very important.	Very important.	Very important.	Very important.	Very important.	Very important.	Very important.	Very important.	Very important.	Neutral.	Very important.	Very important.	Poorly.	Poorly.	Neutral.	Poorly.	Poorly.	Very poorly.	Very poorly.	Very poorly.	Very poorly.	Poorly.	Pooly.	Poorly.	Neutral.	Poorly.	Very interested.	Interprofessional communication	Conflict management		Breaking bad news		Team leadership	Time management			Dealing with hierarchies
118291607697	450472375	2023-04-11 19:49:37	2023-04-11 19:53:06	1	2nd tertial	Agree.	Agree.	Agree.	Agree	Agree.	Very important.	Important.	Important.	Important.	Important.	Very important.	Very important.	Very important.	Very important.	Important.	Very important.	Important.	Important.	Important.	Poorly.	Very poorly.	Poorly.	Neutral.	Very poorly.	Poorly.	Very poorly.	Very poorly.	Very poorly.	Very poorly.	Very poorly.	Very poorly.	Poorly.	Very poorly.	Very interested.	Interprofessional communication	Conflict management	Giving/receiving feedback				Time management	Stress management	Error culture	Dealing with hierarchies
118291275763	450472375	2023-04-11 14:22:24	2023-04-11 14:27:11	1	Final exam	Agree.	Disagree.	Disagree.	Agree	Disagree.	Very important.	Very important.	Important.	Very important.	Neutral.	Very important.	Very important.	Important.	Important.	Very important.	Very important.	Very important.	Very important.	Important.	Well.	Poorly.	Well.	Well.	Poorly.	Very poorly.	Very poorly.	Poorly.	Very poorly.	Poorly.	Pooly.	Well.	Very well.	Poorly.	Interested.		Conflict management		Breaking bad news			Time management	Stress management	Error culture	Dealing with hierarchies
118291218874	450472375	2023-04-11 12:54:12	2023-04-11 12:59:32	1	2nd tertial	Disagree.	Neutral.	Agree.	Agree	Neutral.	Very important.	Important.	Important.	Important.	Neutral.	Very important.	Very important.	Very important.	Neutral.	Important.	Very important.	Neutral.	Important.	Neutral.	Poorly.	Neutral.	Neutral.	Well.	Very poorly.	Poorly.	Neutral.	Neutral.	Neutral.	Very poorly.	Pooly.	Poorly.	Well.	Neutral.	Very interested.	Interprofessional communication	Conflict management					Time management	Stress management	Error culture	Dealing with hierarchies
118291200822	450472375	2023-04-11 12:17:12	2023-04-11 12:21:13	1	Final exam	Agree.	Neutral.	Agree.	Agree	Agree.	Very important.	Very important.	Very important.	Very important.	Very important.	Very important.	Very important.	Very important.	Very important.	Important.	Very important.	Important.	Important.	Neutral.	Well.	Well.	Well.	Well.	Poorly.	Poorly.	Neutral.	Poorly.	Pooly.	Poorly.	Pooly.	Neutral.	Neutral.	Neutral.	Very interested.	Interprofessional communication	Conflict management	Giving/receiving feedback			Team leadership	Time management	Stress management	Error culture	Dealing with hierarchies
118291197287	450472375	2023-04-11 12:09:27	2023-04-11 12:14:05	1	Final exam	Disagree.	Neutral.	Neutral.	Neutral.	Agree.	Very important.	Important.	Important.	Very important.	Important.	Very important.	Very important.	Important.	Important.	Important.	Important.	Important.	Important.	Important.	Well.	Neutral.	Neutral.	Poorly.	Poorly.	Poorly.	Pooly.	Neutral.	Well.	Poorly.	Neutral.	Poorly.	Poorly.	Poorly.	Interested.	Interprofessional communication			Breaking bad news			Time management	Stress management		Dealing with hierarchies
118288679559	450472375	2023-04-06 19:35:52	2023-04-06 19:41:08	1	2nd tertial	Agree.	Neutral.	Agree.	Agree	Neutral.	Very important.	Very important.	Important.	Very important.	Neutral.	Important.	Very important.	Important.	Important.	Neutral.	Very important.	Important.	Important.	Unimportant.	Poorly.	Neutral.	Neutral.	Well.	Poorly.	Well.	Well.	Poorly.	Well.	Poorly.	Pooly.	Poorly.	Poorly.	Poorly.	Interested.	Interprofessional communication	Conflict management	Giving/receiving feedback	Breaking bad news			Time management		Error culture	Dealing with hierarchies
118285403103	450472375	2023-04-03 10:13:06	2023-04-03 10:17:39	1	Final exam	Neutral.	Agree.	Stronlgy agree.	Strongly agree.	Agree.	Very important.	Very important.	Very important.	Very important.	Very important.	Very important.	Very important.	Very important.	Very important.	Very important.	Very important.	Important.	Important.	Unimportant.	Poorly.	Poorly.	Poorly.	Well.	Very poorly.	Very poorly.	Very poorly.	Very poorly.	Very poorly.	Very poorly.	Very poorly.	Poorly.	Poorly.	Poorly.	Interested.	Interprofessional communication	Conflict management	Giving/receiving feedback				Time management		Error culture	Dealing with hierarchies
118284922681	450472375	2023-04-02 10:17:38	2023-04-02 10:32:10	1	3rd tertial	Agree.	Strongly agree.	Stronlgy agree.	Strongly agree.	Disagree.	Very important.	Important.	Important.	Very important.	Important.	Very important.	Very important.	Very important.	Unimportant.	Important.	Very important.	Neutral.	Important.	Unimportant.	Very well.	Well.	Very well.	Very poorly.	Well.	Well.	Well.	Neutral.	Neutral.	Very poorly.	Very poorly.	Poorly.	Neutral.	Poorly.	Very interested.				Breaking bad news
118282789608	450472375	2023-03-30 20:58:05	2023-03-30 21:03:47	1	2nd tertial	Agree.	Agree.	Neutral.	Neutral.	Agree.	Important.	Very important.	Important.	Important.	Important.	Very important.	Very important.	Very important.	Important.	Important.	Very important.	Important.	Important.	Important.	Neutral.	Poorly.	Neutral.	Well.	Very poorly.	Neutral.	Pooly.	Poorly.	Very poorly.	Very poorly.	Very poorly.	Poorly.	Well.	Poorly.	Interested.	Interprofessional communication	Conflict management				Team leadership	Time management	Stress management	Error culture	Dealing with hierarchies
118282772668	450472375	2023-03-30 20:41:33	2023-03-30 20:46:49	1	Final exam	Agree.	Agree.	Agree.	Agree	Agree.	Very important.	Very important.	Very important.	Very important.	Very important.	Very important.	Very important.	Very important.	Very important.	Very important.	Very important.	Very important.	Important.	Important.	Neutral.	Poorly.	Neutral.	Neutral.	Very poorly.	Poorly.	Pooly.	Poorly.	Pooly.	Poorly.	Very poorly.	Poorly.	Poorly.	Poorly.	Very interested.	Interprofessional communication	Conflict management	Giving/receiving feedback	Breaking bad news		Team leadership	Time management	Stress management	Error culture	Dealing with hierarchies
118282651744	450472375	2023-03-30 18:31:31	2023-03-30 18:35:05	1	2nd tertial	Neutral.	Agree.	Agree.	Strongly agree.	Neutral.	Very important.	Very important.	Very important.	Very important.	Very important.	Important.	Very important.	Very important.	Very important.	Very important.	Very important.	Important.	Important.	Very important.	Poorly.	Well.	Poorly.	Very well.	Poorly.	Well.	Neutral.	Very poorly.	Very poorly.	Well.	Pooly.	Well.	Well.	Neutral.	Very interested.	Interprofessional communication	Conflict management						Stress management	Error culture	Dealing with hierarchies
118282643887	450472375	2023-03-30 18:23:01	2023-03-30 18:28:50	1	2nd tertial	Neutral.	Disagree.	Agree.	Strongly agree.	Agree.	Very important.	Very important.	Very important.	Very important.	Very important.	Very important.	Very important.	Very important.	Very important.	Very important.	Very important.	Very important.	Very important.	Important.	Well.	Neutral.	Well.	Neutral.	Neutral.	Poorly.	Pooly.	Neutral.	Neutral.	Very poorly.	Pooly.	Well.	Well.	Very poorly.	Very interested.	Interprofessional communication	Conflict management	Giving/receiving feedback	Breaking bad news		Team leadership	Time management	Stress management	Error culture
118282632055	450472375	2023-03-30 18:12:12	2023-03-30 18:17:21	1	2nd tertial	Agree.	Agree.	Neutral.	Neutral.	Disagree.	Very important.	Very important.	Very important.	Very important.	Very important.	Very important.	Very important.	Very important.	Very important.	Very important.	Very important.	Important.	Important.	Very unimportant.	Poorly.	Neutral.	Well.	Well.	Very poorly.	Very poorly.	Very poorly.	Very poorly.	Very poorly.	Very poorly.	Pooly.	Neutral.	Well.	Neutral.	Very interested.	Interprofessional communication	Conflict management		Breaking bad news		Team leadership	Time management	Stress management	Error culture	Dealing with hierarchies
118282612649	450472375	2023-03-30 17:54:32	2023-03-30 17:59:57	1	2nd tertial	Disagree.	Neutral.	Stronlgy agree.	Strongly agree.	Strongly agree.	Very important.	Very important.	Very important.	Neutral.	Very important.	Very important.	Very important.	Very important.	Very important.	Very important.	Very important.	Very important.	Very important.	Neutral.	Neutral.	Well.	Well.	Neutral.	Poorly.	Poorly.	Very poorly.	Poorly.	Neutral.	Poorly.	Pooly.	Very poorly.	Neutral.	Poorly.	Interested.		Conflict management		Breaking bad news				Stress management	Error culture	Dealing with hierarchies
118282594457	450472375	2023-03-30 17:37:15	2023-03-30 17:41:29	1	Final exam	Neutral.	Neutral.	Agree.	Agree	Neutral.	Important.	Important.	Important.	Important.	Important.	Important.	Important.	Important.	Important.	Important.	Very important.	Important.	Important.	Important.	Well.	Neutral.	Well.	Well.	Neutral.	Neutral.	Neutral.	Neutral.	Neutral.	Neutral.	Neutral.	Neutral.	Well.	Neutral.	Very interested.	Interprofessional communication	Conflict management		Breaking bad news		Team leadership	Time management	Stress management	Error culture	Dealing with hierarchies
118282523181	450472375	2023-03-30 16:26:58	2023-03-30 16:30:28	1	3rd tertial	Agree.	Agree.	Stronlgy agree.	Agree	Agree.	Very important.	Very important.	Very important.	Very important.	Important.	Very important.	Very important.	Very important.	Neutral.	Important.	Important.	Neutral.	Neutral.	Neutral.	Well.	Well.	Very well.	Well.	Poorly.	Poorly.	Well.	Well.	Pooly.	Well.	Neutral.	Neutral.	Neutral.	Neutral.	Interested.	Interprofessional communication	Conflict management				Team leadership	Time management		Error culture
118282519051	450472375	2023-03-30 16:22:55	2023-03-30 16:28:22	1	2nd tertial	Agree.	Agree.	Agree.	Agree	Disagree.	Very important.	Very important.	Very important.	Very important.	Very important.	Very important.	Very important.	Very important.	Very important.	Very important.	Very important.	Very important.	Very important.	Very important.	Very poorly.	Very poorly.	Poorly.	Neutral.	Very poorly.	Very poorly.	Very poorly.	Neutral.	Very poorly.	Very poorly.	Very poorly.	Very poorly.	Neutral.	Very poorly.	Very interested.	Interprofessional communication	Conflict management	Giving/receiving feedback	Breaking bad news		Team leadership	Time management	Stress management	Error culture	Dealing with hierarchies
118282466143	450472375	2023-03-30 15:29:28	2023-03-30 15:33:38	1	Final exam	Agree.	Agree.	Agree.	Agree	Neutral.	Very important.	Very important.	Important.	Very important.	Important.	Very important.	Very important.	Very important.	Very important.	Important.	Very important.	Important.	Important.	Neutral.	Well.	Poorly.	Well.	Well.	Poorly.	Neutral.	Very poorly.	Poorly.	Very poorly.	Very poorly.	Very poorly.	Poorly.	Well.	Poorly.	Very interested.	Interprofessional communication	Conflict management	Giving/receiving feedback	Breaking bad news		Team leadership	Time management	Stress management	Error culture	Dealing with hierarchies
118282442484	450472375	2023-03-30 15:06:11	2023-03-30 15:11:21	1	Final exam	Agree.	Agree.	Agree.	Strongly agree.	Agree.	Very important.	Very important.	Very important.	Neutral.	Very important.	Very important.	Very important.	Very important.	Very important.	Important.	Neutral.	Neutral.	Neutral.	Neutral.	Poorly.	Poorly.	Poorly.	Neutral.	Poorly.	Very poorly.	Very poorly.	Very poorly.	Very poorly.	Very poorly.	Very poorly.	Very poorly.	Very poorly.	Very poorly.	Interested.	Interprofessional communication	Conflict management	Giving/receiving feedback			Team leadership	Time management	Stress management	Error culture	Dealing with hierarchies
118282428022	450472375	2023-03-30 14:50:00	2023-03-30 14:52:51	1	2nd tertial	Agree.	Strongly agree.	Stronlgy agree.	Strongly agree.	Agree.	Very important.	Very important.	Very important.	Very important.	Important.	Very important.	Very important.	Very important.	Very important.	Very important.	Very important.	Important.	Neutral.	Important.	Well.	Well.	Well.	Very well.	Poorly.	Neutral.	Well.	Well.	Pooly.	Poorly.	Pooly.	Neutral.	Poorly.	Very poorly.	Interested.		Conflict management	Giving/receiving feedback					Stress management	Error culture	Dealing with hierarchies
118282351997	450472375	2023-03-30 13:04:00	2023-03-30 14:31:35	1	Final exam	Agree.	Agree.	Neutral.	Strongly agree.	Disagree.	Very important.	Very important.	Important.	Very important.	Important.	Very important.	Very important.	Important.	Unimportant.	Neutral.	Important.	Neutral.	Neutral.	Unimportant.	Poorly.	Neutral.	Well.	Well.	Poorly.	Poorly.	Pooly.	Poorly.	Neutral.	Poorly.	Very poorly.	Poorly.	Poorly.	Poorly.	Interested.	Interprofessional communication	Conflict management					Time management	Stress management
118282333565	450472375	2023-03-30 12:33:11	2023-03-30 12:36:40	0	2nd tertial	Strongly agree.	Strongly agree.	Stronlgy agree.	Strongly agree.	Agree.	Very important.	Very important.	Very important.	Very important.	Very important.	Very important.	Very important.	Very important.	Very important.	Neutral.	Very important.	Neutral.	Important.	Neutral.	Well.	Poorly.	Very well.	Well.	Well.	Very well.	Very well.	Poorly.	Pooly.	Very poorly.	Pooly.	Neutral.	Neutral.	Poorly.	Very uninterested.					None
118282329726	450472375	2023-03-30 12:26:46	2023-03-30 12:33:44	1	Final exam	Agree.	Agree.	Agree.	Strongly agree.	Neutral.	Very important.	Very important.	Very important.	Very important.	Very important.	Very important.	Very important.	Very important.	Very important.	Very important.	Very important.	Important.	Very important.	Important.	Well.	Neutral.	Neutral.	Poorly.	Neutral.	Neutral.	Pooly.	Poorly.	Pooly.	Very poorly.	Very poorly.	Poorly.	Well.	Neutral.	Very interested.	Interprofessional communication	Conflict management	Giving/receiving feedback	Breaking bad news		Team leadership	Time management	Stress management	Error culture	Dealing with hierarchies
118282329315	450472375	2023-03-30 12:25:53	2023-03-30 12:31:09	1	Final exam	Agree.	Agree.	Agree.	Agree	Neutral.	Very important.	Important.	Very important.	Very important.	Very important.	Very important.	Very important.	Very important.	Important.	Very important.	Important.	Important.	Important.	Very important.	Very poorly.	Very poorly.	Well.	Very well.	Poorly.	Very poorly.	Very poorly.	Very poorly.	Very poorly.	Very poorly.	Very poorly.	Very poorly.	Well.	Very poorly.	Very interested.	Interprofessional communication	Conflict management	Giving/receiving feedback			Team leadership	Time management	Stress management	Error culture	Dealing with hierarchies
118282307218	450472375	2023-03-30 11:49:00	2023-03-30 11:54:39	1	Final exam	Agree.	Neutral.	Agree.	Agree	Neutral.	Very important.	Very important.	Very important.	Very important.	Important.	Very important.	Very important.	Very important.	Very important.	Important.	Very important.	Neutral.	Important.	Very unimportant.	Very poorly.	Very poorly.	Very poorly.	Poorly.	Very poorly.	Very poorly.	Very poorly.	Very poorly.	Very poorly.	Poorly.	Very poorly.	Neutral.	Neutral.	Poorly.	Interested.	Interprofessional communication	Conflict management	Giving/receiving feedback			Team leadership	Time management	Stress management	Error culture	Dealing with hierarchies
118282296394	450472375	2023-03-30 11:30:59	2023-03-30 11:33:51	0	2nd tertial	Neutral.	Neutral.	Agree.	Neutral.	Agree.	Very important.	Very important.	Very important.	Very important.	Very important.	Very important.	Very important.	Very important.	Very important.	Important.	Very important.	Very important.	Very important.	Important.
118282203025	450472375	2023-03-30 08:54:54	2023-03-30 11:03:56	0	2nd tertial	Disagree.	Agree.	Agree.	Strongly agree.	Agree.	Very important.	Very important.	Very important.	Very important.	Very important.	Very important.	Very important.	Very important.	Very important.	Very important.	Very important.	Very important.	Very important.	Very important.
118282268027	450472375	2023-03-30 10:47:20	2023-03-30 10:53:36	1	2nd tertial	Strongly agree.	Agree.	Agree.	Agree	Agree.	Important.	Important.	Very important.	Important.	Very important.	Important.	Neutral.	Very important.	Important.	Very important.	Very important.	Very important.	Very important.	Important.	Poorly.	Poorly.	Poorly.	Neutral.	Very poorly.	Very poorly.	Very poorly.	Very well.	Neutral.	Very poorly.	Very poorly.	Well.	Very well.	Neutral.	Interested.		Conflict management				Team leadership
118282260808	450472375	2023-03-30 10:35:49	2023-03-30 10:39:05	1	Final exam	Strongly agree.	Strongly agree.	Stronlgy agree.	Strongly agree.	Strongly agree.	Very important.	Very important.	Very important.	Very important.	Very important.	Very important.	Very important.	Very important.	Important.	Important.	Important.	Very important.	Very important.	Very important.	Very poorly.	Poorly.	Neutral.	Neutral.	Very poorly.	Very poorly.	Very poorly.	Very poorly.	Very poorly.	Very poorly.	Very poorly.	Very poorly.	Poorly.	Very poorly.	Interested.	Interprofessional communication	Conflict management	Giving/receiving feedback			Team leadership	Time management		Error culture	Dealing with hierarchies
118282253128	450472375	2023-03-30 10:22:53	2023-03-30 10:32:20	1	2nd tertial	Agree.	Neutral.	Agree.	Agree	Neutral.	Very important.	Very important.	Important.	Very important.	Very important.	Important.	Important.	Very important.	Neutral.	Important.	Very important.	Important.	Important.	Neutral.	Poorly.	Well.	Neutral.	Well.	Neutral.	Poorly.	Very poorly.	Poorly.	Neutral.	Poorly.	Pooly.	Well.	Well.	Well.	Interested.		Conflict management				Team leadership			Error culture
118282255185	450472375	2023-03-30 10:26:23	2023-03-30 10:31:21	1	Final exam	Strongly agree.	Agree.	Agree.	Agree	Neutral.	Very important.	Very important.	Very important.	Very important.	Very important.	Very important.	Important.	Very important.	Important.	Very important.	Important.	Very important.	Very important.	Important.	Neutral.	Very poorly.	Well.	Very well.	Poorly.	Neutral.	Neutral.	Well.	Neutral.	Well.	Neutral.	Neutral.	Neutral.	Neutral.	Very interested.		Conflict management				Team leadership			Error culture
118282251777	450472375	2023-03-30 10:20:58	2023-03-30 10:26:10	1	2nd tertial	Neutral.	Disagree.	Agree.	Agree	Disagree.	Very important.	Very important.	Very important.	Very important.	Important.	Very important.	Very important.	Very important.	Very important.	Very important.	Very important.	Very important.	Very important.	Very important.	Neutral.	Very poorly.	Well.	Well.	Very poorly.	Very poorly.	Very poorly.	Neutral.	Very poorly.	Very poorly.	Pooly.	Poorly.	Well.	Very poorly.	Very interested.		Conflict management				Team leadership	Time management	Stress management	Error culture	Dealing with hierarchies
118282249446	450472375	2023-03-30 10:11:10	2023-03-30 10:20:30	0	3rd tertial	Agree.	Agree.	Agree.	Agree	Agree.	Very important.	Very important.	Very important.	Very important.	Important.	Very important.	Very important.	Very important.	Very unimportant.	Very important.	Important.	Very important.	Very important.	Neutral.
118282242911	450472375	2023-03-30 10:06:11	2023-03-30 10:09:55	1	3rd tertial	Strongly agree.	Strongly agree.	Stronlgy agree.	Strongly agree.	Strongly agree.	Very important.	Very important.	Very important.	Very important.	Very important.	Important.	Very important.	Important.	Important.	Very important.	Important.	Important.	Important.	Unimportant.	Very poorly.	Very poorly.	Very poorly.	Very poorly.	Very poorly.	Poorly.	Pooly.	Poorly.	Very poorly.	Very poorly.	Very poorly.	Very poorly.	Very poorly.	Very poorly.	Very interested.	Interprofessional communication	Conflict management				Team leadership	Time management		Error culture	Dealing with hierarchies
118282239016	450472375	2023-03-30 09:59:44	2023-03-30 10:04:20	1	2nd tertial	Agree.	Neutral.	Stronlgy agree.	Agree	Agree.	Very important.	Very important.	Very important.	Very important.	Important.	Very important.	Very important.	Very important.	Very important.	Important.	Very important.	Very important.	Very important.	Neutral.	Poorly.	Poorly.	Well.	Very poorly.	Well.	Neutral.	Neutral.	Poorly.	Pooly.	Very poorly.	Pooly.	Poorly.	Neutral.	Poorly.	Very interested.	Interprofessional communication	Conflict management	Giving/receiving feedback	Breaking bad news			Time management		Error culture	Dealing with hierarchies
118282210681	450472375	2023-03-30 09:08:58	2023-03-30 10:04:20	1	Final exam	Agree.	Strongly agree.	Agree.	Strongly agree.	Neutral.	Important.	Neutral.	Important.	Neutral.	Important.	Very important.	Very important.	Important.	Important.	Very important.	Very important.	Important.	Very important.	Important.	Well.	Poorly.	Well.	Well.	Neutral.	Poorly.	Very poorly.	Poorly.	Pooly.	Very poorly.	Very poorly.	Poorly.	Well.	Very poorly.	Interested.	Interprofessional communication	Conflict management				Team leadership	Time management	Stress management
118282232843	450472375	2023-03-30 09:49:07	2023-03-30 09:53:57	1	2nd tertial	Neutral.	Neutral.	Neutral.	Agree	Disagree.	Important.	Important.	Very important.	Important.	Important.	Very important.	Very important.	Very important.	Very important.	Very important.	Neutral.	Very important.	Very important.	Important.	Neutral.	Poorly.	Well.	Well.	Neutral.	Neutral.	Pooly.	Poorly.	Pooly.	Poorly.	Neutral.	Neutral.	Neutral.	Neutral.	Interested.							Time management	Stress management	Error culture	Dealing with hierarchies
118282218746	450472375	2023-03-30 09:22:53	2023-03-30 09:29:24	1	2nd tertial	Disagree.	Neutral.	Neutral.	Agree	Disagree.	Very important.	Important.	Important.	Very important.	Neutral.	Very important.	Very important.	Very important.	Very important.	Important.	Very important.	Important.	Very important.	Unimportant.	Poorly.	Poorly.	Neutral.	Well.	Very poorly.	Very poorly.	Very poorly.	Poorly.	Very poorly.	Very poorly.	Very poorly.	Very poorly.	Well.	Poorly.	Interested.	Interprofessional communication	Conflict management	Giving/receiving feedback	Breaking bad news			Time management	Stress management	Error culture	Dealing with hierarchies
118282204339	450472375	2023-03-30 08:57:36	2023-03-30 09:01:25	1	Final exam	Agree.	Agree.	Stronlgy agree.	Strongly agree.	Agree.	Very important.	Very important.	Very important.	Very important.	Very important.	Very important.	Very important.	Very important.	Very important.	Very important.	Very important.	Important.	Important.	Important.	Well.	Neutral.	Well.	Well.	Poorly.	Poorly.	Very poorly.	Poorly.	Pooly.	Poorly.	Pooly.	Poorly.	Neutral.	Poorly.	Very interested.	Interprofessional communication	Conflict management	Giving/receiving feedback	Breaking bad news		Team leadership	Time management	Stress management	Error culture	Dealing with hierarchies
118282203851	450472375	2023-03-30 08:56:24	2023-03-30 09:00:56	1	Final exam	Neutral.	Agree.	Agree.	Agree	Neutral.	Very important.	Very important.	Very important.	Very important.	Very important.	Very important.	Very important.	Very important.	Very important.	Important.	Very important.	Important.	Important.	Very important.	Very poorly.	Poorly.	Very poorly.	Well.	Very poorly.	Very poorly.	Very poorly.	Neutral.	Very poorly.	Poorly.	Very poorly.	Very poorly.	Very poorly.	Neutral.	Very interested.	Interprofessional communication	Conflict management	Giving/receiving feedback	Breaking bad news		Team leadership	Time management	Stress management	Error culture	Dealing with hierarchies
118282201821	450472375	2023-03-30 08:52:53	2023-03-30 08:57:43	1	Final exam	Disagree.	Strongly agree.	Agree.	Agree	Neutral.	Very important.	Very important.	Very important.	Very important.	Very important.	Very important.	Very important.	Very important.	Very important.	Very important.	Very important.	Neutral.	Neutral.	Very important.	Well.	Very poorly.	Very well.	Well.	Well.	Poorly.	Pooly.	Poorly.	Pooly.	Very poorly.	Very poorly.	Very poorly.	Very poorly.	Very poorly.	Very interested.	Interprofessional communication	Conflict management		Breaking bad news		Team leadership	Time management			Dealing with hierarchies
118282198879	450472375	2023-03-30 08:47:33	2023-03-30 08:55:01	1	Final exam	Agree.	Strongly agree.	Stronlgy agree.	Strongly agree.	Agree.	Important.	Important.	Very important.	Important.	Very important.	Important.	Very important.	Very important.	Important.	Important.	Very important.	Important.	Important.	Important.	Well.	Poorly.	Well.	Neutral.	Poorly.	Well.	Well.	Well.	Neutral.	Well.	Well.	Poorly.	Well.	Neutral.	Interested.			Giving/receiving feedback	Breaking bad news				Stress management	Error culture
118282196112	450472375	2023-03-30 08:42:30	2023-03-30 08:46:35	1	Final exam	Agree.	Neutral.	Agree.	Strongly agree.	Neutral.	Important.	Very important.	Very important.	Very important.	Important.	Very important.	Very important.	Important.	Important.	Neutral.	Very important.	Neutral.	Neutral.	Unimportant.	Poorly.	Very poorly.	Poorly.	Poorly.	Poorly.	Poorly.	Pooly.	Very poorly.	Well.	Poorly.	Pooly.	Neutral.	Neutral.	Very poorly.	Very interested.	Interprofessional communication	Conflict management					Time management	Stress management	Error culture
[truncated: 21 more columns]
